# Supplementary material for: Determinants of subnational disparities in antenatal care utilisation: a spatial analysis of demographic and health survey data in Kenya
Source: BMC Health Serv Res. 2020 Jul 18;20:665. doi: 10.1186/s12913-020-05531-9 (PMC7368739; doi:10.1186/s12913-020-05531-9)
Supplement: Supplementary file 3 — Additional file 3. The mean coverage of ANC4 in 2014 for each of the 295 sub-counties of Kenya. [file 12913_2020_5531_MOESM3_ESM.xlsx]

## Sheet: ANC4
County	Sub county	Map Code	Mean	CI
Baringo	Baringo Central	1	55.3	[42.22-67.81]
Baringo	Baringo North	2	58.35	[46.3-69.64]
Baringo	Baringo South	3	63.48	[51.46-74.34]
Baringo	Eldama Ravine	4	56.41	[45.28-67.09]
Baringo	Mogotio	5	50.97	[36.86-64.96]
Baringo	Tiaty	6	29.75	[20.61-40.31]
Bomet	Bomet Central	7	42.42	[31.39-54.07]
Bomet	Bomet East	8	44.6	[34.7-54.83]
Bomet	Chepalungu	9	30.81	[23-39.51]
Bomet	Konoin	10	38.58	[29.33-48.48]
Bomet	Sotik	11	44.15	[32.04-56.8]
Bungoma	Bumula	12	49.85	[39.34-60.4]
Bungoma	Kabuchai	13	47.78	[35.07-60.75]
Bungoma	Kanduyi	14	57.01	[46.6-66.97]
Bungoma	Kimilili	15	47.34	[34.09-60.85]
Bungoma	Mt Elgon	16	39.25	[26.83-52.85]
Bungoma	Sirisia	17	46.41	[34.24-58.92]
Bungoma	Tongaren	18	49.84	[35.53-64.18]
Bungoma	Webuye East	19	51.28	[39.7-62.74]
Bungoma	Webuye West	20	63.5	[48.4-76.71]
Busia	Budalangi	21	61.81	[48.59-73.78]
Busia	Butula	22	59.58	[46.32-71.81]
Busia	Funyula	23	62.73	[49.7-74.47]
Busia	Matayos	24	62.17	[51.81-71.77]
Busia	Nambale	25	61.04	[47.41-73.45]
Busia	Teso North	26	63.42	[51.03-74.57]
Busia	Teso South	27	46.6	[36.49-56.93]
Elgeyo Marakwet	Keiyo North	28	50.61	[42.07-59.12]
Elgeyo Marakwet	Keiyo South	29	62.18	[51.39-72.14]
Elgeyo Marakwet	Marakwet East	30	32.23	[20.95-45.4]
Elgeyo Marakwet	Marakwet West	31	35.89	[25.95-46.83]
Embu	Manyatta	32	63.89	[53.33-73.56]
Embu	Mbeere North	33	59.21	[44.24-72.91]
Embu	Mbeere South	34	52.03	[40.69-63.2]
Embu	Runyenjes	35	48.16	[37.93-58.51]
Garissa	Balambala	36	45.17	[32.54-58.29]
Garissa	Dadaab	37	37.26	[25.32-50.52]
Garissa	Dujis	38	60.28	[51.21-68.85]
Garissa	Fafi	39	48.04	[34.65-61.64]
Garissa	Ijara	40	32.7	[21.91-45.09]
Garissa	Lagdera	41	47.13	[35.69-58.8]
Homa Bay	Homa Bay	42	57.05	[43.66-69.69]
Homa Bay	Kabondo Kasipul	43	53.26	[36.39-69.56]
Homa Bay	Karachuonyo	44	66.23	[53.55-77.38]
Homa Bay	Kasipul	45	61.34	[49.63-72.14]
Homa Bay	Mbita	46	68.31	[54.54-79.96]
Homa Bay	Ndhiwa	47	56.17	[45.98-65.98]
Homa Bay	Rangwe	48	51.24	[36.93-65.37]
Homa Bay	Suba	49	62.26	[50.72-72.87]
Isiolo	Garbatulla	50	36.34	[28.07-45.25]
Isiolo	Isiolo	51	58	[51.21-64.58]
Isiolo	Merti	52	47.86	[34.06-61.89]
Kajiado	Kajiado Central	53	65.18	[55.96-73.62]
Kajiado	Kajiado East	54	70.72	[60.17-79.83]
Kajiado	Kajiado North	55	70.91	[61.29-79.3]
Kajiado	Kajiado South	56	61.77	[48.4-73.9]
Kajiado	Kajiado West	57	55.56	[43.94-66.73]
Kakamega	Butere	58	46.86	[31.45-62.73]
Kakamega	Ikolomani	59	60.64	[39.34-78.78]
Kakamega	Khwisero	60	52.47	[30.47-73.56]
Kakamega	Likuyani	61	65.16	[50.01-78.18]
Kakamega	Lugari	62	59.32	[46.71-71.04]
Kakamega	Lurambi	63	61.58	[49.33-72.79]
Kakamega	Malava	64	25.67	[15.92-37.71]
Kakamega	Matungu	65	46.68	[32.4-61.39]
Kakamega	Mumias East	66	45.54	[31.49-60.16]
Kakamega	Mumias West	67	39.1	[26.61-52.76]
Kakamega	Navakholo	68	45.22	[29.46-61.76]
Kakamega	Shinyalu	69	45.31	[31.95-59.18]
Kericho	Buret	70	65.16	[53.53-75.55]
Kericho	Kericho East	71	55.53	[45.05-65.65]
Kericho	Kericho West	72	54.45	[43.37-65.21]
Kericho	Kipkelion East	73	50.34	[39.04-61.63]
Kericho	Kipkelion West	74	56.7	[42.18-70.35]
Kericho	Sigowet	75	45.24	[32.8-58.16]
Kiambu	Gatundu North	76	56.08	[38.01-72.9]
Kiambu	Gatundu South	77	57.4	[41.61-72.06]
Kiambu	Githunguri	78	62.11	[42.42-78.84]
Kiambu	Juja	79	60.67	[45.63-74.22]
Kiambu	Kabete	80	65.68	[46.71-81.08]
Kiambu	Kiambaa	81	66.27	[53.51-77.38]
Kiambu	Kiambu	82	62.12	[56.32-65.17]
Kiambu	Kikuyu	83	70.88	[57.89-81.62]
Kiambu	Lari	84	54.14	[38.22-69.37]
Kiambu	Limuru	85	60.91	[42.61-76.9]
Kiambu	Ruiru	86	77.66	[62.46-88.59]
Kiambu	Thika Town	87	68.72	[54.78-80.38]
Kilifi	Ganze	88	59.29	[45.78-71.75]
Kilifi	Kaloleni	89	56.73	[44.7-68.17]
Kilifi	Kilifi	90	65.72	[57.38-73.4]
Kilifi	Magarini	91	61.18	[49.62-71.83]
Kilifi	Malindi	92	64.74	[54.38-74.15]
Kilifi	Rabai	93	75.22	[62.42-85.25]
Kirinyaga	Gichugu	94	55.39	[43.33-66.99]
Kirinyaga	Kirinyaga Central	95	62.41	[50.96-72.9]
Kirinyaga	Mwea	96	55.71	[43.72-67.19]
Kirinyaga	Ndia	97	59.03	[45.52-71.58]
Kisii	Bobasi	98	55.77	[42.55-68.39]
Kisii	Bomachoge Borabu	99	42.49	[29.36-56.54]
Kisii	Bomachoge Chache	100	48.15	[33.56-63.05]
Kisii	Bonchari	101	56.18	[44.8-67.14]
Kisii	Kitutu Chache North	102	44.82	[31.06-59.24]
Kisii	Kitutu Chache South	103	39.69	[26.9-53.7]
Kisii	Nyaribari Chache	104	62.39	[50.13-73.52]
Kisii	Nyaribari Masaba	105	58.92	[45.02-71.75]
Kisii	South Mugirango	106	43.96	[33.02-55.38]
Kisumu	Kisumu Central	107	69.74	[58.83-79.15]
Kisumu	Kisumu East	108	59.27	[46.5-71.13]
Kisumu	Kisumu West	109	65.41	[54.06-75.54]
Kisumu	Muhoroni	110	71.76	[60.14-81.49]
Kisumu	Nyakach	111	62.59	[50.18-73.83]
Kisumu	Nyando	112	62.44	[50.35-73.43]
Kisumu	Seme	113	67.79	[53.66-79.71]
Kitui	Kitui Central	114	60.55	[48.23-71.88]
Kitui	Kitui East	115	55.45	[43.14-67.23]
Kitui	Kitui Rural	116	68.6	[54.65-80.27]
Kitui	Kitui South	117	58.36	[45.84-70.07]
Kitui	Kitui West	118	61.21	[45.96-74.9]
Kitui	Mwingi East	119	67.54	[51.45-80.77]
Kitui	Mwingi North	120	59.59	[46.8-71.43]
Kitui	Mwingi West	121	66.8	[54.08-77.85]
Kwale	Kinango	122	51.79	[42.83-60.66]
Kwale	Lunga Lunga	123	56.93	[46.63-66.79]
Kwale	Matuga	124	69.15	[58.7-78.29]
Kwale	Msambweni	125	71.49	[61.56-80.06]
Laikipia	Laikipia East	126	45.2	[38.01-52.54]
Laikipia	Laikipia North	127	58.88	[46.64-70.31]
Laikipia	Laikipia West	128	67.63	[58.23-76.06]
Lamu	Lamu East	129	59.38	[45.62-72.04]
Lamu	Lamu West	130	63.68	[57.18-69.82]
Machakos	Kangundo	131	63.35	[48.59-76.47]
Machakos	Kathiani	132	48.63	[34.3-63.15]
Machakos	Machakos Town	133	52.96	[41.06-64.62]
Machakos	Masinga	134	50.94	[37.57-64.24]
Machakos	Matungulu	135	70.36	[57.91-80.83]
Machakos	Mavoko	136	68.77	[55.52-79.98]
Machakos	Mwala	137	53.44	[41.8-64.78]
Machakos	Yatta	138	52.7	[39.67-65.4]
Makueni	Kaiti	139	67.93	[56.27-78.08]
Makueni	Kibwezi East	140	55.71	[44.76-66.24]
Makueni	Kibwezi West	141	71.98	[56.55-84.08]
Makueni	Kilome	142	59.73	[45.83-72.48]
Makueni	Makueni	143	72.29	[62.99-80.33]
Makueni	Mbooni	144	60.16	[47.82-71.57]
Mandera	Banissa	145	22.99	[13.11-35.93]
Mandera	Lafey	146	26.4	[14.6-41.73]
Mandera	Mandera East	147	44.67	[34-55.73]
Mandera	Mandera North	148	20.83	[12.32-31.99]
Mandera	Mandera South	149	22.49	[14.74-32.04]
Mandera	Mandera West	150	16.89	[9.67-26.79]
Marsabit	Laisamis	151	39.87	[30.33-50.03]
Marsabit	Moyale	152	44.42	[34.53-54.66]
Marsabit	North Horr	153	32.78	[24.04-42.5]
Marsabit	Saku	154	59.92	[49.84-69.41]
Meru	Buuri	155	50.04	[33.74-66.43]
Meru	Central Imenti	156	46.41	[31.46-61.87]
Meru	Igembe Central	157	37.92	[24.1-53.49]
Meru	Igembe North	158	37.17	[24.77-51.04]
Meru	Igembe South	159	44.91	[32.7-57.59]
Meru	North Imenti	160	68.11	[56.28-78.38]
Meru	South Imenti	161	45.15	[31.48-59.44]
Meru	Tigania East	162	48.36	[34.21-62.73]
Meru	Tigania West	163	58.24	[41.27-73.69]
Migori	Awendo	164	50.43	[38.99-61.83]
Migori	Kuria East	165	47.86	[33.13-62.98]
Migori	Kuria West	166	56.12	[46.36-65.54]
Migori	Nyatike	167	59.45	[48.87-69.41]
Migori	Rongo	168	59.34	[48.44-69.58]
Migori	Suna East	169	54.84	[38.92-70]
Migori	Suna West	170	62.18	[50.73-72.68]
Migori	Uriri	171	41.97	[29.75-54.99]
Mombasa	Changamwe	172	70.79	[59.17-80.62]
Mombasa	Jomvu	173	65.06	[51.53-76.96]
Mombasa	Kisauni	174	55.2	[44.23-65.78]
Mombasa	Likoni	175	61.65	[49.12-73.08]
Mombasa	Mvita	176	63.81	[49.98-76]
Mombasa	Nyali	177	61.38	[48.14-73.42]
Murang'a	Gatanga	178	59.34	[47.14-70.69]
Murang'a	Kahuro	179	50.43	[29.84-70.82]
Murang'a	Kandara	180	60.83	[47.12-73.34]
Murang'a	Kangema	181	68.27	[53.38-80.58]
Murang'a	Kigumo	182	50.51	[34.54-66.33]
Murang'a	Kiharu	183	72.69	[58-84.2]
Murang'a	Mathioya	184	73.24	[58.18-84.83]
Murang'a	Murang'a South	185	48.05	[36.35-59.87]
Nairobi	Dagoretti North	186	72.76	[59.69-83.3]
Nairobi	Dagoretti South	187	68.35	[48.02-83.93]
Nairobi	Embakasi Central	188	65.49	[44.93-81.83]
Nairobi	Embakasi East	189	65.5	[53.37-76.23]
Nairobi	Embakasi North	190	68.14	[52.22-81.14]
Nairobi	Embakasi South	191	68.45	[56.34-78.86]
Nairobi	Embakasi West	192	66.65	[53.41-78.15]
Nairobi	Kamukunji	193	68.69	[54.82-80.32]
Nairobi	Kasarani	194	67.51	[53.13-79.57]
Nairobi	Kibra	195	72	[51.2-86.78]
Nairobi	Langata	196	66.94	[53.73-78.34]
Nairobi	Makadara	197	76.78	[61.61-87.68]
Nairobi	Mathare	198	73.94	[59.11-85.26]
Nairobi	Roysambu	199	70.19	[56.69-81.36]
Nairobi	Ruaraka	200	63.61	[40.42-82.14]
Nairobi	Starehe	201	67.09	[48.19-82.26]
Nairobi	Westlands	202	67.5	[53.04-79.64]
Nakuru	Bahati	203	64.85	[50.33-77.43]
Nakuru	Gilgil	204	49.37	[31.28-67.55]
Nakuru	Kuresoi North	205	35.7	[23.33-49.7]
Nakuru	Kuresoi South	206	43.35	[29.62-57.84]
Nakuru	Molo	207	48.71	[32.84-64.76]
Nakuru	Naivasha	208	72.95	[62.49-81.77]
Nakuru	Nakuru Town East	209	68.64	[56.41-79.12]
Nakuru	Nakuru Town West	210	77.33	[64.46-87.01]
Nakuru	Njoro	211	57.93	[45.86-69.28]
Nakuru	Rongai	212	64.7	[48.51-78.48]
Nakuru	Subukia	213	63.23	[41.3-81.11]
Nandi	Aldai	214	54.59	[42.54-66.25]
Nandi	Chesumei	215	52.31	[40.44-63.97]
Nandi	Emgwen	216	59.3	[49.31-68.76]
Nandi	Mosop	217	59.14	[46.37-71.02]
Nandi	Nandi Hills	218	57.31	[48-66.24]
Nandi	Tinderet	219	46.7	[34.07-59.66]
Narok	Emurua Dikirr	220	42.84	[28.7-57.96]
Narok	Kilgoris	221	45.37	[36.03-54.96]
Narok	Narok East	222	41.51	[31.07-52.56]
Narok	Narok North	223	52.73	[44.2-61.15]
Narok	Narok South	224	49.47	[39.68-59.29]
Narok	Narok West	225	47.67	[36.49-59.02]
Nyamira	Borabu	226	56.67	[43.27-69.36]
Nyamira	Manga	227	46.64	[30.08-63.83]
Nyamira	Masaba North	228	47.99	[37.28-58.84]
Nyamira	Nyamira	229	50.53	[41.21-59.82]
Nyamira	Nyamira North	230	54.29	[42.9-65.35]
Nyandarua	Kinangop	231	58.6	[46.78-69.72]
Nyandarua	Kipipiri	232	50.52	[38.67-62.33]
Nyandarua	Ndaragwa	233	68.83	[55.84-79.86]
Nyandarua	Ol Jorok	234	53.88	[43.12-64.36]
Nyandarua	Ol Kalou	235	59.81	[45.62-72.81]
Nyeri	Kieni East	236	59.35	[46.32-71.43]
Nyeri	Kieni West	237	49.57	[35.24-63.95]
Nyeri	Mathira East	238	60.82	[47.34-73.12]
Nyeri	Mathira West	239	50.81	[34.41-67.03]
Nyeri	Mukurweini	240	62.28	[42.31-79.26]
Nyeri	Nyeri Town	241	65.07	[54.03-74.99]
Nyeri	Othaya	242	59.44	[45.11-72.59]
Nyeri	Tetu	243	54.18	[33.24-73.91]
Samburu	Samburu Central	244	58.73	[51.2-65.98]
Samburu	Samburu East	245	43.22	[34.66-52.09]
Samburu	Samburu North	246	49.65	[40.86-58.45]
Siaya	Alego Usonga	247	67.62	[57.84-76.37]
Siaya	Bondo	248	60.83	[50.64-70.36]
Siaya	Gem	249	50.81	[36.68-64.84]
Siaya	Rarieda	250	58.5	[47.05-69.28]
Siaya	Ugenya	251	55.72	[39.5-70.94]
Siaya	Ugunja	252	57.38	[44.27-69.73]
Taita Taveta	Mwatate	253	50.83	[39.84-61.75]
Taita Taveta	Taveta	254	66.78	[54.76-77.33]
Taita Taveta	Voi	255	66.67	[55.54-76.56]
Taita Taveta	Wundanyi	256	45.61	[33.19-58.44]
Tana River	Bura	257	49.31	[41.59-57.06]
Tana River	Galole	258	47.88	[39.91-55.93]
Tana River	Garsen	259	59.4	[51.58-66.89]
Tharaka Nithi	Maara	260	51.31	[38.19-64.28]
Tharaka Nithi	Meru South	261	53.78	[44.34-63.02]
Tharaka Nithi	Tharaka North	262	56.69	[41.75-70.73]
Tharaka Nithi	Tharaka South	263	58.36	[46.79-69.27]
Trans Nzoia	Cherangany	264	41.39	[31.33-52.01]
Trans Nzoia	Endebess	265	40.34	[27.04-54.84]
Trans Nzoia	Kiminini	266	47.99	[38.43-57.66]
Trans Nzoia	Kwanza	267	39.35	[28.95-50.53]
Trans Nzoia	Saboti	268	32.65	[23.39-43.05]
Turkana	Loima	269	49.29	[37.11-61.51]
Turkana	Turkana Central	270	43.3	[33.81-53.18]
Turkana	Turkana East	271	44.89	[30.81-59.64]
Turkana	Turkana North	272	54.37	[42.02-66.33]
Turkana	Turkana South	273	51.35	[39.21-63.36]
Turkana	Turkana West	274	51.74	[40.83-62.53]
Uasin Gishu	Ainabkoi	275	56.48	[44.11-68.27]
Uasin Gishu	Kapseret	276	66.69	[52.6-78.77]
Uasin Gishu	Kesses	277	62.77	[50.14-74.17]
Uasin Gishu	Moiben	278	57.16	[44.17-69.42]
Uasin Gishu	Soy	279	58.87	[48.3-68.86]
Uasin Gishu	Turbo	280	64.48	[55.09-73.1]
Vihiga	Emuhaya	281	59.17	[42.59-74.19]
Vihiga	Hamisi	282	53.17	[40.86-65.2]
Vihiga	Luanda	283	69.14	[58.23-78.65]
Vihiga	Sabatia	284	53.17	[43.82-62.36]
Vihiga	Vihiga	285	56.63	[45.09-67.65]
Wajir	Eldas	286	38.16	[23.79-54.39]
Wajir	Tarbaj	287	39.7	[20.75-61.77]
Wajir	Wajir East	288	51.7	[43.77-59.56]
Wajir	Wajir North	289	28.34	[17.97-40.88]
Wajir	Wajir South	290	34.12	[24.63-44.69]
Wajir	Wajir West	291	42.02	[25.33-60.35]
West Pokot	North Pokot	292	22.11	[13.88-32.49]
West Pokot	Pokot Central	293	29.48	[17.99-43.5]
West Pokot	Pokot South	294	22.55	[16.05-30.21]
West Pokot	West Pokot	295	23.88	[18.02-30.57]
